# Supplementary material for: Spontaneous Reduction of Cu(II) Complexes with Imidazole-Derived Ligands in Acetonitrile
Source: Molecules. 2026 Apr 9;31(8):1245. doi: 10.3390/molecules31081245 (PMC13118940; doi:10.3390/molecules31081245)
Supplement: Supplementary file 1 [file molecules-31-01245-s001.zip]

Archive with 1 entries (1 files):
- molecules-4198510-supplementary.pdf
